# Supplementary material for: Identification of a 14-Gene Prognostic Signature for Diffuse Large B Cell Lymphoma (DLBCL)
Source: Front Genet. 2021 Feb 10;12:625414. doi: 10.3389/fgene.2021.625414 (PMC7902938; doi:10.3389/fgene.2021.625414)
Supplement: Supplementary file 3 [file Table_1.XLSX]

## Sheet: A1
IRGs from ImmPort	IRGs from GSE136971	IRGs from univariate Cox
ZA2G	A2M	AKT2
ULBP6	ABCC4	ANGPT1
ULBP5	ACKR1	ANGPTL1
THBS	ACKR2	ANGPTL7
TBP1	ACKR3	APOBEC3C
TAPBP-R	ACKR4	AQP9
SUG2	ACO1	ARRB1
S8	ACTA1	ATF2
S5B	ACVR1B	BACH2
Rpn7	ACVR1C	BLNK
Rpn6	ACVR2A	C3AR1
PERB11.2	ACVR2B	C8G
PDA2	ACVRL1	CBL
PAD1	ADAR	CCL1
PA28B	ADCYAP1R1	CCL18
P97	ADIPOQ	CCL23
P58	ADIPOR1	CCL5
P26S4	ADIPOR2	CCR5
P112	ADM	CD14
NKG2-F	ADM2	CD3D
NKG2-E	ADRB1	CD74
NKAT7	ADRB2	CD79B
NGS17	ADRBK1	CD86
N2DL-3	ADRM1	CR2
N2DL-1	AEN	CRLF2
MSS1	AGER	CRP
MOV34	AGRP	CSF2
MIP224	AGT	CSF3R
MIC-A	AGTR1	CTSB
MHC-G	AGTR2	CXCR5
LT	AHNAK	FAM3D
L-RAP	AIMP1	FAS
LETAL	AKT1	FCGRT
JBS	AKT2	FGF12
I-REL	AKT3	FGF20
IMD43	ALB	GBP2
IFN-alphaK	AMBN	GNLY
IFN-alphaJ	AMELX	GRB2
IFN-alphaI	AMHR2	HGF
IFN-alphaH	ANGPT1	HLA-E
IFN-alphaC	ANGPT4	IFIH1
IFN-alphaB	ANGPTL1	IFITM1
IFN-alpha-5	ANGPTL2	IFNG
IFN-alpha4a	ANGPTL3	IL10RA
IFN-alpha-2	ANGPTL4	IL1R2
IFN-alpha-16	ANGPTL6	IL1RN
IFL	ANGPTL7	IL22RA1
IFG	ANXA6	IL31RA
HSPC027	AP3B1	IL5RA
HSP70B'	APC	IREB2
HSP70-2	APLN	ISG15
HSP70-1L	APLNR	JAK1
HSP70-1	APOBEC3C	JAK2
HLALS	APOBEC3F	KL
HLAHP	APOBEC3G	KLRD1
HLA-DRA1	APOD	LAP3
HLA-DNA	APOH	LCK
HLAA	APOM	LCP2
HLA-6.2	AQP9	LILRB3
HFE1	AR	LMBR1L
HEL-S-91n	ARAF	LYZ
HEL-S-283	AREG	MASP1
HEL-S-129m	ARG1	MTCP1
HEL-S-103	ARG2	NBN
HEL-33	ARRB1	NLRX1
GILT	ARTN	NMBR
FCRN	ATF1	NR2C1
FCRG	ATF2	NR2E1
ER60	AVP	NRAS
EL52	AVPR1A	OASL
ECM29	AVPR1B	ORM1
DRB3	AVPR2	PDYN
DRB1	AZGP1	PIK3CG
DR4	AZU1	PLCG2
DPB1	B2M	PPP3CA
DP(W3)	BACH2	PROCR
DOB	BCL10	PSMD10
dJ889N15.2	BDNF	PSMD14
DHLAG	BECN1	PTN
DC-alpha	BID	RAC1
D6S222E	BIRC5	RAC3
D6S221E	BLNK	RARB
D6S204	BMP1	RARRES3
D6S182	BMP10	RELB
CRT	BMP15	RFX5
CREB	BMP2	RFXAP
CNX	BMP3	RSAD2
CELIAC1	BMP4	S100A2
CDSIGN	BMP5	S100A3
CDA12	BMP6	S100A6
CD94	BMP7	TAC1
CD8B1	BMP8A	TANK
CD8	BMP8B	TLR8
CD4mut	BMPR1A	TNFRSF17
CD209L	BMPR1B	TNFRSF1A
CD1A	BMPR2	TNFRSF8
CD159c	BPHL	TNFSF10
CD159A	BPIFA1	TNFSF13
CD158Z	BPIFA2
CD158I	BPIFA3
CD158H	BPIFB1
CD158G	BPIFB2
CD158F	BPIFB4
CD158E1	BPIFB6
CD158D	BPIFC
CD158B2	BRAF
CD158B1	BRD8
CD158A	BST2
CD1	BTC
CCCA	BTK
CBF-C	C19orf10
CBF-A	C3
CATL	C3AR1
CATE	C5
C7orf76	C5AR1
C2TA	C5AR2
C20orf188	C7
BIP	C8G
BDCA1	CA11
BB2	CABP1
ASBT	CACYBP
AS	CALCA
ARM-1	CALCB
APPS	CALCR
APG-2	CALCRL
ANKRA1	CALR
ALDD	CAMP
ALCAN-alpha	CANX
A-LAP	CAP1
AF	CARD11
AEP	CASP3
ADTB3	CAT
ABC18	CBL
ABC17	CBLB
3DL2	CBLC
2B28	CCK
TSTA2	CCL1
TSP-1	CCL11
TRUSS	CCL13
TRAP2	CCL16
TPSN	CCL17
TNLG1E	CCL18
TBP-7	CCL19
TBP10	CCL2
SSA	CCL20
SS1	CCL21
SHFD1	CCL22
S12	CCL23
RING6	CCL24
RFX-B	CCL25
REL-B	CCL26
RAET1H	CCL27
RAET1E2	CCL28
R7	CCL4
R4	CCL5
PDIR	CCL7
PA28G	CCL8
PA28alpha	CCR1
p42A	CCR10
p40.5	CCR3
NTCP2	CCR4
NLRA	CCR5
NKAT6	CCR6
NKAT-4	CCR7
NKAT-3	CCR8
Nin1p	CCR9
NF-YB	CCRL2
NF-YA	CD14
MVCD7	CD19
MIF2	CD1A
MCB1	CD1B
LYT3	CD1C
LEIF2C1	CD1D
KIRC1	CD1E
KIR412	CD209
KIR2DL5.3	CD22
KIR-2DL4	CD244
KIR2DL3	CD247
KIR-023GB	CD28
JMP	CD320
IP30	CD3D
INFA5	CD3E
IFN-alphaD	CD3G
IFNA2B	CD4
Ia-GAMMA	CD40
hum70t	CD40LG
HSPH2	CD48
HSPC2	CD70
HSP89A	CD72
HSP70-2	CD74
HSP70.1	CD79A
HSC70	CD79B
HPS2	CD81
HLC-C	CD86
HLAF	CD8A
HLA-DXA	CD8B
HLA-DRB4*	CDC42
HLA-DR3B	CDH1
HLA-DQA	CDK4
HLA-DPB	CDNF
HLA-DP1A	CECR1
HAP5	CELA1
ERp61	CER1
DC-SIGNR	CETP
DC-SIGN1	CGA
D6S217E	CHGA
D6S114E	CHGB
ARTS-1	CHIT1
TSP1	CHP1
TRIP1	CHP2
TFQTL2	CHUK
TBP7	CIITA
T6	CKLF
SHFM1	CLC
RY	CLCF1
Rpn12	CLDN4
Rpn10	CLEC11A
RL-4	CLEC4M
REGalpha	CLP1
RAET1L	CMA1
PSF-2	CMKLR1
PSF-1	CMTM1
PE	CMTM2
PBAM	CMTM3
PA28gamma	CMTM4
p58.2	CMTM5
p44S10	CMTM6
P37	CMTM7
p33	CMTM8
NKAT4	CNP
NKAT3	CNTF
NKAT	CNTFR
MHC	COLEC10
LMP7	COLEC12
leIF G	CORT
leIF A	COX2
KKA3	CR2
KIR-K7b	CRABP1
KIR103	CRABP2
IFNA13	CREB1
HSPCB	CRH
HSP90A	CRHR1
HSP70.2	CRHR2
HSM	CRIM1
HSC71	CRLF1
HLADQA2	CRLF2
HLA-DPB1	CRLF3
GRP57	CRP
DCSIGNR	CSF1
cC1qR	CSF1R
ARTS1	CSF2
ERAAP	CSF2RA
GRP58	CSF2RB
HLADP	CSF3
HP10347	CSF3R
hsp70	CSH1
HSP71	CSHL1
HSP72	CSK
HSP90N	CSPG5
IFNA@	CSRP1
KIR103AS	CST4
KIR-K7c	CTF1
NF-YC	CTGF
NKAT-1	CTSB
NKAT4B	CTSE
NKAT-8	CTSG
NKB1	CTSL
NKJO	CTSS
p45	CX3CL1
PSF1	CX3CR1
PSF2	CXCL1
PSORS1	CXCL10
REG-GAMMA	CXCL11
S14	CXCL12
S5A	CXCL13
SHSF1	CXCL14
ULBP4	CXCL16
TAP1*0102N	CXCL17
PSMB5i	CXCL2
PLT1	CXCL3
PILS-AP	CXCL5
p58.1	CXCL6
LSIGN	CXCL8
KIR2DS5	CXCL9
HSX70	CXCR1
HSPCA	CXCR2
HSPA10	CXCR3
HEL-S-93n	CXCR4
TAP1N	CXCR5
RING10	CXCR6
PILSAP	CYBB
LAP-1	CYLD
KIRCL23	CYR61
HsT17083	CYSLTR1
HSPCAL1	CYSLTR2
HSPA1	DAK
bA350J20.7	DAP
ERAAP1	DAXX
HEL-S-269	DCD
HLASB	DCK
HSP70I	DDX17
hsp70RY	DDX58
HSP73	DEF6
HSPC1	DEFA4
KIR2DL	DEFA5
leIF D	DEFA6
L-SIGN	DEFB1
NKAT1	DEFB108B
NKAT8	DEFB114
NKB1B	DEFB118
p140	DEFB119
p31	DEFB121
p45/SUG	DEFB123
PRAAS1	DEFB124
pUB-R5	DEFB125
RING11	DEFB126
RING4	DEFB127
Shfdg1	DEFB129
p58	DEFB132
Hsp90	DES
LAP-2	DHX58
LAP2	DKK1
NKAT2B	DLL4
Hsp89	DMBT1
NKAT2A	DRG1
Hsp103	DTL
HSPN	DUOX1
NIP71	DUOX2
NKAT2	EBI3
PI-PLC	ECD
HSPCAL4	EDN1
LAP1	EDN2
UBXD10	EDN3
TSP	EDNRA
TRRP4AP	EDNRB
TPN	EED
TNFSF1	EGF
SUG1	EGFR
SGA-113M	EIF2AK1
S7	EIF2AK2
S6	ELANE
S3	ELAVL1
S2	ELN
S11	ENDOU
S1	ENG
Rpn8	EPO
RPN11	EPOR
RO	ERAP1
REGbeta	ERAP2
RECEUP	EREG
RAET1N	ESM1
RAET1I	ESR1
R3G1	ESR2
R1	ESRRA
PRSC1	ESRRB
PDIP	ESRRG
PA28-gamma	F2R
PA28A	F2RL1
P90	FABP2
p56	FABP3
p50.1	FABP4
p44.5	FABP5
p32	FABP6
P3.58	FABP7
p28(GANK)	FAM19A1
NKG2DL4	FAM19A2
NKG2DL2	FAM19A4
NKG2C	FAM19A5
NKG2A	FAM3B
NKAT-6	FAM3C
MHC2TA	FAM3D
MEP	FAS
LY3	FASLG
leIF-F	FCER1G
KIR44	FCGR2B
KIR-3DL2	FCGR2C
KIR3DL1/S1	FCGR3B
KIR2DL5.1	FCGRT
KIR221	FCN2
KIR1D	FGA
KIR-103AS	FGF1
ISBT	FGF10
IREL	FGF11
IP-30	FGF12
INFA	FGF13
INA5	FGF14
II	FGF16
IFN-ALPHA	FGF17
IFNA	FGF18
IDDM1	FGF19
HYPF	FGF2
HTA1	FGF20
HSP90B	FGF21
HSP86	FGF22
HSP70T	FGF23
HSP70-1A	FGF3
HSC54	FGF4
HS24/P52	FGF5
HPS	FGF6
HLA-H	FGF7
HLADZ	FGF8
HLA-DRB	FGF9
HLA-DR4B	FGFR1
HLA-DR1B	FGFR2
HLA-DP1B	FGFR3
HLADM	FGFR4
HLA-DCA	FGFRL1
HLA-CDA12	FGR
HLAC	FLG
HLAB	FLT1
HEL-S-89n	FLT3
HAP3	FLT3LG
HAP2	FLT4
H1TF2A	FOS
GP110	FPR1
GL183	FPR2
F14150_1	FSHB
ERp60	FSHR
EPCR	FURIN
ECD	FYN
DQA1	GAL
DPA1	GALP
DC-SIGN2	GALR2
DC-SIGN	GALR3
D6S216E	GAST
CD1A	GBP2
ASF	GCG
APT2	GCGR
APT1	GDF10
APPILS	GDF11
ULBP3	GDF15
ULBP2	GDF2
ULBP1	GDF3
UBXN1	GDF5
UBR1	GDF9
TRPC4AP	GDNF
THBS1	GFAP
TAPBPL	GH1
TAPBP	GH2
TAP2	GHR
TAP1	GHRH
SLC10A2	GHRHR
SEM1	GHRL
RFXAP	GHSR
RFXANK	GIF
RFX5	GIP
RELB	GIPR
RAET1L	GKN1
RAET1G	GLP1R
RAET1E	GLP2R
PSME3	GMFB
PSME2	GMFG
PSME1	GNAI1
PSMD8	GNLY
PSMD7	GNRH1
PSMD6	GNRH2
PSMD5	GNRHR
PSMD4	GPER1
PSMD3	GPHA2
PSMD2	GPHB5
PSMD14	GPI
PSMD13	GPR17
PSMD11	GPR32
PSMD10	GRB2
PSMD1	GREM1
PSMC6	GREM2
PSMC5	GRN
PSMC4	GRP
PSMC3	GSK3B
PSMC2	GUCA2A
PSMC1	GZMB
PSMB8	HAMP
PROCR	HBEGF
PDIA3	HCK
PDIA2	HCST
NFYC	HDAC1
NFYB	HDGF
NFYA	HDGFRP3
MR1	HFE
MICB	HFE2
MICA	HGF
LTA	HLA-A
LGMN	HLA-B
KLRD1	HLA-C
KLRC4	HLA-DMA
KLRC3	HLA-DMB
KLRC2	HLA-DOA
KLRC1	HLA-DOB
KIR3DL3	HLA-DPA1
KIR3DL2	HLA-DPB1
KIR3DL1	HLA-DQA1
KIR2DS5	HLA-DQB1
KIR2DS4	HLA-DRA
KIR2DS3	HLA-DRB4
KIR2DS1	HLA-E
KIR2DL5A	HLA-F
KIR2DL4	HLA-G
KIR2DL3	HMGB1
KIR2DL2	HMOX1
KIR2DL1	HNF4A
IFNG	HNF4G
IFNA8	HRAS
IFNA7	HRG
IFNA6	HSP90AA1
IFNA5	HSP90AB1
IFNA4	HSPA1L
IFNA21	HSPA2
IFNA2	HSPA4
IFNA17	HSPA5
IFNA16	HSPA6
IFNA14	HTN1
IFNA13	HTN3
IFNA10	HTR1A
IFNA1	HTR3A
IFI30	HTR3B
ICAM1	HTR3C
HSPA8	IAPP
HSPA6	ICAM1
HSPA5	ICAM2
HSPA4	ICOS
HSPA2	IDO1
HSPA1L	IFIH1
HSPA1B	IFITM1
HSPA1A	IFNA1
HSP90AB1	IFNA10
HSP90AA1	IFNA14
HLA-H	IFNA16
HLA-G	IFNA17
HLA-F	IFNA2
HLA-E	IFNA21
HLA-DRB5	IFNA4
HLA-DRB4	IFNA5
HLA-DRB3	IFNA7
HLA-DRB1	IFNA8
HLA-DRA	IFNAR1
HLA-DQB1	IFNAR2
HLA-DQA2	IFNB1
HLA-DQA1	IFNE
HLA-DPB1	IFNG
HLA-DPA1	IFNGR1
HLA-DOB	IFNGR2
HLA-DOA	IFNK
HLA-DMB	IFNL1
HLA-DMA	IFNL2
HLA-C	IFNLR1
HLA-B	IFNW1
HLA-A	IGF1
HFE	IGF1R
FCGRT	IGF2R
FCER1G	IGH
ERAP2	IGHD
ERAP1	IGHG1
ECPAS	IGHM
CTSS	IGHV1-69
CTSL	IGK
CTSE	IGKC
CTSB	IGLC1
CREB1	IGLJ3
CLEC4M	IGLV1-44
CIITA	IGLV6-57
CD8B	IKBKB
CD8A	IKBKE
CD74	IKBKG
CD4	IL10
CD209	IL10RA
CD1E	IL10RB
CD1D	IL11
CD1C	IL11RA
CD1B	IL12A
CANX	IL12B
CALR	IL12RB1
B2M	IL12RB2
AZGP1	IL13
AP3B1	IL13RA1
ADRM1	IL13RA2
ZAG	IL15
TNFB	IL15RA
THBS-1	IL16
TAPBPR	IL17A
TAPA	IL17B
SUG-1	IL17C
SAKS1	IL17D
S9	IL17F
S4	IL17RA
S10	IL17RB
RPT3	IL17RC
Rpn9	IL17RD
RPN3	IL17RE
Rpn2	IL18
RPN1	IL18R1
RING7	IL18RAP
R3	IL19
R2	IL1A
QA1	IL1B
PPP1R158	IL1F10
POH1	IL1R1
PERB11.1	IL1R2
PDI	IL1RAP
PA28beta	IL1RL1
p42	IL1RL2
P40	IL1RN
p28	IL2
NKG2F	IL20
NKG2E	IL20RA
NKG2DL3	IL20RB
NKG2DL1	IL21
NKG2-C	IL21R
NKG2	IL22
NKAT9	IL22RA1
Nbla10058	IL22RA2
N2DL-4	IL23A
N2DL2	IL23R
LRAP	IL24
LGMN1	IL25
Leu2	IL26
LEIF2H	IL27
LeIF F	IL27RA
KIR-K64	IL2RA
KIR3DL7	IL2RB
KIR-2DS4	IL2RG
KIR2DL5	IL3
KIR	IL31RA
KIAA0368	IL32
Ki	IL33
IP90	IL34
INFA4	IL36A
IMD53	IL36B
IFN-alphaO	IL36G
IFN-alphaG	IL36RN
IFN-alphaA	IL37
IFNA-J	IL3RA
IFN	IL4
IFI5111	IL4R
IFI-30	IL5
IFI	IL5RA
IBAT	IL6
HSP84	IL6R
HSP70-HOM	IL6ST
HSP70-3	IL7
HSP70-1B	IL7R
HSP70-1	IL9
HLA-JY3	IL9R
HLA-DZA	ILK
HLA-DQB	INHA
HLA-DP	INHBA
HLADG	INHBB
HLA-5.4	INHBC
HLA_DOB	INHBE
HIP6	INPP5D
HH	INS
HEL-S-99n	INSL3
HEL-S-72p	INSL4
HEL-S-65p	INSL5
HEL-S-5a	INSL6
GRP78	INSR
G9P	IREB2
FCB6	IRF1
ERp57	IRF3
DX-ALPHA	IRF5
DSS1	IRF7
DRB4	IRF9
DQ-A1	ISG15
DP(W4)	ISG20
DMA	ISG20L2
D6S216	ITGAL
CTSL1	ITGAV
CREB-1	ITGB2
CPSB	JAG1
CLEC4L	JAG2
CIITAIV	JAK1
CD54	JAK2
CD299	JUN
CD158K	JUND
CD158b	KAL1
CD158a	KCNH2
CD1	KDR
CCD41	KGFLP2
CBFC	KIAA0368
CBF-B	KIR2DL1
BLS	KIR2DL2
B-4901	KIR2DL3
ARM1	KIR2DL4
alpha-chain	KIR2DL5A
ALAP	KIR2DS1
AF-1	KIR2DS3
ADTB3A	KIR2DS4
ABCB3	KIR2DS5
ABCB2	KIR3DL1
bA49G10.5	KIR3DL3
CCX CKR	KITLG
CKRL3	KL
CMKAR1	KLK3
CMKBR3	KLKB1
CMKBR5	KLRC3
CY6	KLRC4
dJ461P17.2	KLRD1
ESC42-RELB	KNG1
FASL	KRAS
gIP-10	LACRT
GP11	LALBA
hBD-26	LANCL1
hBD-27	LAP3
HBP-3	LAT
HCC-3	LBP
hCPE-R	LCK
hD6	LCN1
hSod1	LCN10
hUCRP	LCN12
IBD1	LCN15
IFI-4	LCN2
IFNB2	LCN6
IGFBP3R1	LCN8
IRP1	LCNL1
KMS	LCP2
LAP3	LEAP2
LA-PF4	LECT2
LGMD2R	LEFTY1
LQT2	LEP
MA387	LEPR
MAC387	LGMN
MAp44	LGR4
MBP1	LGR5
MDNCF	LGR6
MDS019	LHCGR
MFT1	LIF
MIP1AP	LIFR
MIP-1-beta	LILRA6
MIP2A	LILRB3
MIP-5	LIMS1
MPIF-1	LINC00889
MRS	LMBR1
Mtn-1	LMBR1L
NCC-3	LPA
NDCAMA	LRP1
NDR1	LRSAM1
NEM1	LSS
NF-kappaB	LTA
NJAC	LTB
nNOS	LTB4R
NOX2	LTB4R2
NP-4	LTBP1
p120-PI3K	LTBP2
P2RY7	LTBP3
P44MAPK	LTBP4
PARC	LTBR
PDGFR-1	LTF
PGDS2	LYN
PGRN	LYZ
PP14	MALT1
PPND	MANF
PPX	MAP2K1
PRKM1	MAP2K2
PRKM14	MAPK1
PRX1	MAPK14
PTX1	MAPK3
PYK2	MAPK8
REG-III	MAPT
S10A6	MARCO
SAPK1	MASP1
SCARH1	MASP2
SCM1A	MAVS
SCYA2	MBL2
SCYA20	MBP
SCYA4L1	MC1R
SCYB3	MC2R
SCYL1	MC3R
SKIV2L1	MC4R
SP-2A	MCHR1
SP-A	MCHR2
SPAG11	MDK
SRA	MET
SSI3	MIA
STAT91	MICA
STCP-1	MICB
STING-beta	MIF
tagL-alpha	MLN
TbNB	MLNR
TCA4	MME
TIFa	MMP12
TIP-3	MMP9
TNFSF3L	MPI
TNFSF5	MPL
TPAR1	MPO
TPT	MR1
TRAIL	MSR1
TRANCE	MSTN
TRFR	MTCP1
TRICK2	MTNR1A
UNQ827	MTNR1B
u-PA	MUC4
WAP4	MUC5AC
ZC3HDC2	MX1
A2M	MX2
ABCC4	NAMPT
ACKR2	NBN
ACKR4	NCK1
ACO1	NCK2
ACTA1	NCR1
ACTG1	NCR2
ADAR	NCR3
ADIPOQ	NDP
AEN	NDRG1
AGER	NEDD4
AHNAK	NENF
ALB	NEO1
ANOS1	NFAT5
ANXA6	NFATC1
APOBEC3A	NFATC2
APOBEC3C	NFATC3
APOBEC3F	NFATC4
APOBEC3G	NFKB1
APOBEC3H	NFKBIA
APOD	NFKBIB
APOH	NFKBIE
APOM	NFKBIZ
AQP9	NFYA
ARG2	NFYB
ARRB1	NFYC
AZU1	NGF
BACH2	NGFR
BCL3	NLK
BECN1	NLRX1
BIRC5	NMB
BPHL	NMBR
BPI	NOD1
BPIFA1	NOD2
BPIFA2	NODAL
BPIFA3	NOP9
BPIFB1	NOS1
BPIFB2	NOS2
BPIFB3	NOV
BPIFB4	NOX1
BPIFB6	NOX3
BPIFC	NOX4
BST2	NOX5
C8G	NPFF
CACYBP	NPPA
CAMP	NPPB
CCL1	NPPC
CCL11	NPR1
CCL13	NPR3
CCL14	NPY
CCL15	NR0B1
CCL15-CCL14	NR0B2
CCL16	NR1D2
CCL17	NR1H2
CCL18	NR1H3
CCL19	NR1H4
CCL2	NR1I2
CCL20	NR1I3
CCL21	NR2C1
CCL22	NR2C2
CCL23	NR2E1
CCL24	NR2E3
CCL25	NR2F1
CCL26	NR2F2
CCL27	NR2F6
CCL28	NR3C1
CCL3	NR3C2
CCL3L1	NR4A1
CCL3L3	NR4A2
CCL4	NR4A3
CCL4L1	NR5A1
CCL4L2	NR5A2
CCL5	NR6A1
CCL7	NRAS
CCL8	NRG1
CCR1	NRG2
CCR10	NRG3
CCR3	NRG4
CCR4	NRP1
CCR5	NRP2
CCR6	NRTN
CCR7	NTF3
CCR8	NTS
CD14	NUDT6
CD40	OAS1
CD40LG	OASL
CD81	OBP2A
CD86	OBP2B
CDH1	OGFR
CELA1	OGN
CETP	OLR1
CHIT1	OPRD1
CLDN4	OPRK1
COLEC10	OPRL1
COLEC12	OPRM1
CRABP1	ORM1
CRABP2	OSGIN1
CRP	OSM
CSK	OSMR
CSRP1	OXT
CST4	OXTR
CTSG	PAEP
CXCL1	PAK1
CXCL10	PAK2
CXCL11	PAK4
CXCL12	PAK6
CXCL13	PAK7
CXCL14	PC
CXCL16	PCP2
CXCL2	PCSK1
CXCL3	PCSK2
CXCL5	PDCD1
CXCL6	PDGFA
CXCL8	PDGFB
CXCL9	PDGFC
CXCR1	PDGFD
CXCR4	PDGFRA
CXCR6	PDGFRB
CYBB	PDGFRL
CYLD	PDIA2
DAXX	PDIA3
DCD	PDK1
DCK	PDYN
DDX17	PENK
DDX58	PF4
DEFA1	PF4V1
DEFA1A3	PGC
DEFA1B	PGF
DEFA3	PGLYRP1
DEFA4	PGLYRP2
DEFA5	PGLYRP3
DEFA6	PGLYRP4
DEFA7P	PGR
DEFB1	PGRMC2
DEFB103A	PI15
DEFB103B	PI3
DEFB104A	PIGF
DEFB104B	PIK3CA
DEFB105A	PIK3CB
DEFB105B	PIK3CD
DEFB106A	PIK3CG
DEFB106B	PIK3R1
DEFB107A	PIK3R2
DEFB107B	PIK3R3
DEFB108B	PIK3R5
DEFB108F	PLA2G2A
DEFB110	PLAU
DEFB112	PLAUR
DEFB113	PLCG1
DEFB114	PLCG2
DEFB115	PLEKHG5
DEFB116	PLSCR1
DEFB117	PLTP
DEFB118	PLXNA1
DEFB119	PLXNA2
DEFB121	PLXNA3
DEFB123	PLXNA4
DEFB124	PLXNB1
DEFB125	PLXNB2
DEFB126	PLXNB3
DEFB127	PLXNC1
DEFB128	PLXND1
DEFB129	PMCH
DEFB130A	PML
DEFB130B	PMP2
DEFB131A	PNOC
DEFB131B	PNP
DEFB131C	POMC
DEFB132	PPARA
DEFB133	PPARD
DEFB134	PPARG
DEFB135	PPBP
DEFB136	PPBPP2
DEFB4A	PPIA
DEFB4B	PPP3CA
DES	PPP3CB
DHX58	PPP3CC
DLL4	PPP3R1
DMBT1	PPP3R2
DUOX1	PPP4C
DUOX2	PPY
ECD	PRDX1
EED	PRDX2
EIF2AK2	PRF1
ELANE	PRKACA
ELAVL1	PRKCA
ELN	PRKCB
EPPIN	PRKCG
F2R	PRKCQ
F2RL1	PRL
FABP12	PRLH
FABP2	PRLHR
FABP3	PRLR
FABP4	PROC
FABP5	PROCR
FABP6	PROK1
FABP7	PROK2
FABP9	PRTN3
FASLG	PSAP
FCN2	PSMB8
FGA	PSMC1
FGF2	PSMC2
FGR	PSMC3
FURIN	PSMC4
GBP2	PSMC5
GDF15	PSMC6
GFAP	PSMD1
GNAI1	PSMD10
GNLY	PSMD11
GRK2	PSMD13
GRN	PSMD14
HAMP	PSMD2
HCK	PSMD3
HDAC1	PSMD4
HGF	PSMD5
HJV	PSMD6
HMGB1	PSMD7
HMOX1	PSMD8
HRG	PSME1
HTN1	PSME3
HTN3	PSPN
HTR1A	PTAFR
IDO1	PTGDR
IFIH1	PTGDR2
IFN1@	PTGDS
IFNAR1	PTGER1
IFNAR2	PTGER2
IFNB1	PTGER3
IFNGR1	PTGER4
IFNL1	PTGFR
IFNL2	PTGS2
IFNLR1	PTH
IKBKE	PTH1R
IL10	PTH2
IL12B	PTH2R
IL13	PTHLH
IL15	PTK2
IL17A	PTK2B
IL18	PTN
IL1A	PTPN11
IL1B	PTPN6
IL2	PTX3
IL22	PYY
IL27	R3HDML
IL4	RABEP1
IL6	RABEP2
IL7R	RAC1
ILK	RAC2
IREB2	RAC3
IRF1	RAE1
IRF3	RAET1E
IRF5	RAF1
IRF7	RARA
IRF9	RARB
ISG15	RARG
ISG20	RARRES3
ISG20L2	RASGRP3
ITGAV	RBP1
JAK1	RBP2
JAK2	RBP4
JUN	RBP5
JUND	RBP7
KCNH2	REG1A
KLKB1	REG3G
KLRK1	RELA
KNG1	RELB
LALBA	RETN
LANCL1	RETNLB
LBP	RFX5
LCN1	RFXANK
LCN10	RFXAP
LCN12	RHOA
LCN15	RLF
LCN1P1	RLN1
LCN2	RLN2
LCN6	RLN3
LCN8	RNASE2
LCN9	RNASE3
LCNL1	RNASE7
LEAP2	RNASEL
LEP	ROBO1
LIMS1	ROBO2
LMBR1	ROBO3
LMBR1L	ROR1
LPA	RORA
LRP1	RORB
LTB4R	RORC
LTBP1	RPF1
LTF	RPN1
LYZ	RSAD2
MAP2K1	RXFP1
MAP2K2	RXFP2
MAPK1	RXFP3
MAPK14	RXRA
MAPK3	RXRB
MAPK8	RXRG
MAPT	S100A1
MARCO	S100A10
MASP1	S100A11
MASP2	S100A12
MAVS	S100A13
MBL2	S100A14
MBL3P	S100A16
MIF	S100A2
MMP12	S100A3
MMP9	S100A5
MPO	S100A6
MSR1	S100A7
MUC4	S100A7A
MUC5AC	S100A8
MX1	S100A9
MX2	S100B
NDRG1	S100G
NEDD4	S100P
NEO1	S100Z
NEWENTRY	S1PR1
NFKB1	S1PR2
NFKBIZ	SAG
NLRX1	SCG2
NOD1	SCGB3A1
NOD2	SCT
NOS1	SCTR
NOS2	SCYL1
NOX1	SCYL2
NOX3	SCYL3
NOX4	SDC1
NOX5	SDC2
OAS1	SDC3
OASL	SDC4
OBP2A	SDS
OBP2B	SECTM1
OLR1	SEMA3A
ORM1	SEMA3B
ORM2	SEMA3C
PAEP	SEMA3D
PCSK1	SEMA3E
PCSK2	SEMA3F
PDCD1	SEMA3G
PDF	SEMA4A
PDGFRA	SEMA4B
PDGFRB	SEMA4C
PDYN	SEMA4D
PENK	SEMA4F
PF4	SEMA4G
PF4V1	SEMA5A
PGC	SEMA5B
PGLYRP1	SEMA6A
PGLYRP2	SEMA6B
PGLYRP3	SEMA6C
PGLYRP4	SEMA6D
PI15	SEMA7A
PI3	SEMG1
PIK3CG	SEMG2
PLA2G2A	SERPINA3
PLAAT4	SERPIND1
PLAU	SF1
PLSCR1	SFTPD
PLTP	SH2D1A
PML	SH2D1B
PMP2	SH3BP2
PPARG	SHC1
PPBP	SHC2
PPIA	SHC3
PPP4C	SHC4
PRDX1	SHFM1
PRDX2	SKIV2L
PROC	SLC10A2
PRTN3	SLC11A1
PTGDR	SLC22A17
PTGDS	SLC29A3
PTGS2	SLC40A1
PTK2	SLIT1
PTK2B	SLIT2
PTX3	SLIT3
R3HDML	SLK
RBP1	SLPI
RBP2	SLURP1
RBP4	SMAP2
RBP5	SOCS1
RBP7	SOCS3
REG3G	SOD1
RELA	SORT1
RN7SL1	SOS1
RNASE2	SOS2
RNASE3	SP1
RNASE7	SPAG11A
RNASEL	SPINK5
ROBO3	SPP1
RSAD2	SPR
S100A1	SRC
S100A10	SST
S100A11	SSTR1
S100A12	SSTR2
S100A13	SSTR5
S100A14	STAB2
S100A16	STAT1
S100A2	STAT3
S100A3	STC1
S100A5	STC2
S100A6	SYK
S100A7	SYTL1
S100A7A	TAC1
S100A7L2	TACR1
S100A8	TANK
S100A9	TAP1
S100B	TAP2
S100G	TAPBP
S100P	TAPBPL
S100Z	TBK1
SEMG1	TCF4
SEMG2	TCF7L2
SEPTIN7	TCRBV12S3
SERPINA3	TCRBV15S1
SERPIND1	TEC
SFTPA1	TEK
SFTPA2	TFR2
SFTPD	TFRC
SKIV2L	TG
SLC11A1	TGFA
SLC22A17	TGFB1
SLC29A3	TGFB2
SLC40A1	TGFB3
SLPI	TGFBR1
SOCS1	TGFBR2
SOCS3	TGFBR3
SOD1	THBS1
SP1	THPO
SPAG11A	THRA
SPAG11B	THRB
SPINK5	TIE1
SRC	TINAGL1
STAB2	TK2
STAT1	TLR1
STAT3	TLR2
STING1	TLR3
SYTL1	TLR4
TAFA1	TLR7
TAFA2	TLR8
TAFA3	TMEM173
TAFA4	TMPRSS6
TAFA5	TMSB10
TANK	TMSB15B
TBK1	TMSB4X
TCF7L2	TMSB4Y
TCHHL1	TNC
TFR2	TNF
TFRC	TNFAIP3
TGFB1	TNFRSF10A
TINAGL1	TNFRSF10B
TK2	TNFRSF10C
TKFC	TNFRSF10D
TLR1	TNFRSF11A
TLR2	TNFRSF11B
TLR3	TNFRSF12A
TLR4	TNFRSF13B
TLR7	TNFRSF13C
TLR8	TNFRSF14
TMPRSS6	TNFRSF17
TMSB10	TNFRSF18
TMSB15A	TNFRSF19
TMSB15B	TNFRSF1A
TMSB4X	TNFRSF1B
TMSB4XP8	TNFRSF21
TMSB4Y	TNFRSF25
TNF	TNFRSF4
TNFAIP3	TNFRSF8
TNFRSF10A	TNFRSF9
TNFRSF10B	TNFSF10
TNFSF10	TNFSF11
TNFSF11	TNFSF13
TNFSF4	TNFSF13B
TPM2	TNFSF14
TPT1	TNFSF15
TRAF3	TNFSF18
TRIM22	TNFSF4
TRIM27	TNFSF8
TRIM5	TNFSF9
TXK	TOR2A
TYK2	TPM2
UMODL1	TPO
UNC93B1	TRAF2
VCAM1	TRAF3
VDR	TRAV12-2
VEGFA	TRAV8-3
VIM	TRBC1
VTN	TRBV27
WFDC2	TRDV3
WFIKKN1	TRH
WNT5A	TRHR
XCL1	TRIM22
XCL2	TRIM27
ZC3HAV1	TRIM5
ZC3HAV1L	TRPC4AP
ZYX	TSHB
5HT1a	TSHR
ADIPQTL1	TSLP
ALBP	TUBB3
ANX2LG	TXK
APR	TXLNA
APRF	TYK2
APTL	TYMP
ARDC2	TYROBP
ARP-9	UBR1
ARR1	UBXN1
B70	UCN
bA430N14.2	UCN2
BCA-1	UCN3
BK150C2.4.MRNA	ULBP1
BLAUS	ULBP2
BLPI	ULBP3
BOIT	UMODL1
BSF-1	UNC93B1
CABP	UTS2
CABP9K	UTS2B
C-ANCA	VAV1
CAP37	VAV2
CC-CKR-6	VAV3
CCR-11	VCAM1
CCR-5	VDR
CCR-7	VEGFA
CCR9	VEGFB
CD128	VEGFC
CD193	VGF
CD253	VIM
CD324	VIP
CD40bp	VIPR1
CDF	VIPR2
CDw198	WFDC2
CFAG	WFIKKN1
CFTD	WNT5A
CG	XCL1
CGRP	XCR1
cig5	ZAP70
Cish3	ZC3HAV1
c-Jun	ZC3HAV1L
CKB1	ZYX
CKb7
Ckb-8
CKR1
CKR4
CMKRL1
CPB-II
CPETR
CRABPI
CRAMP
CRARF1
CRBP1
CRBPII
CRBPIII
CSBP2
CSM2
c-src2
CSRP
CTAK
CTAP-III
CYLD1
D19S37
DA2B
DC/B-CK
DEFB101
DEFB102
DEFB103
DEFB104
DEFB120
DEFB130L
DEFB131
DEFB14
DEFB26
DEFB-27
DEFB29
DEFB32
DEFB-5
DEFB-6
DFNA20
DIF14
dJ494G10.1
DP
DR4
DRADA
DRG-1
DRY6
DSEP
EAP1
ECL
EP2C
EPR-1
ERK2
ERT2
ESC42
ESC42RELC
FABPB
FADK2
FAK1
FB22
FELL2
FGFB
FWP007
G0S19-2
G-26
GCP2
GdF
GIG24
GP34
GP88
GP91-1
GRIPGHS
GROa
GROb
GROg
hBD-8
HCF2
HD-5
HD-6
HDLCQ10
HDLCQ9
HE2
HED-2
HEL-S-153w
HEL-S-44
HEM45
H-ERG
HGFB
HGPS
HHA
HIGM1
HJCD
HLE
HLF2
HLP
HMG3
hmrp-2a
HMWK
HNP-1
HNP3
HP-4
HSMCR30
HSP32
HTN5
Hua
I-BALB
IBDIMDE
IDDM19
I-FABP
IFNABR
IFNAR
IFN-beta
IIAE2
IKKE
IL1
IL-10
IL-12B
IL-17
IL1F2
IL-1g
IL27A
IL28A
IL-28R1
IL29
IL-7R-alpha
IL8
IL-D110
ILINCK
ILK-2
IMD27A
IMD31B
IMD38
IMD60
IMF1
INCAM-100
INP10
IP-9
IPS1
IREB1
IRE-BP2
IREG1
IRF-7H
ISGF3G
JAB
JH
JNK1
JTK1
KBF1
KDAC1
KEC
KFABP
KILLER
KLR
LAG-1
LAG2
LARC
LCN5
LEAP1
leB
LGP2
LIECG3
LKN-1
LOXIN
LPLUNC1
LPLUNC2
LPLUNC6
LRP1A
LTN
LZM
MANDP2
MAPTL
MAR
MASP1P1
MBL
MCP2
MCP-3
MEK1
MEK2
M-FABP
MIC1
MIG
MIP-1-alpha
MIP-3b
MIP-4alpha
MME
MOX-2
MPIF2
MPYS
MT2
MX
NAK
NAP-1
NAP-2
NBLA02942
NCC-1
NCC2
NCC3
NC-NOS
NEC2
NETS
NFKB-p50
NG20
NGAL
NIF
NKEFA
NKEFB
NOD26
NOH-1
NOS
NPY3R
NR1C3
OBP2C
OBPIIb
OIAS
OPGL
OTUD7C
p02
p10
P138-TOX
P35
P600
PAP-1B
PAR-1
PAR2
PARP13
PC1
PCSK3
PD1
PDS
PENK-A
PENTT
PEOB3
PF4-ALT
PGII
PGRPIB
PGRP-L
PGRP-S
PHRBN
phSR2
PI3Kgamma
PKKD
PKR
PLA1/2-3
PLA2B
PLUNC
PM227
pp12744
PP4C
PPP1R163
PPR1
PR-3
PRO0903
PROC1
PSORAS1
PSP-A
PTK4
QPD
RaRF
RBP6
rBPI
RDCCAS
RH70
RIGI
RIT42
RN7SL
RNF71
RNF76
RNS4
RPF1
RY2G5
S100A15
S100A6BP
S100A7c
S100-B
S100L
S100-zeta
SALSA
SAPK2A
SCARA4
SCARJ1
SCYA1
SCYA15
SCYA16
SCYA17
SCYA3L1
SCYA4L
SCYA5
SCYB12
SCYB5
SFTP4
SGI
SLP1
sOdf
SP-A1 delta
SPINLW1
SPLUNC2
SPLUNC3
SR-A
SR-A6
SSC1
STRL33
T9
TAFA-1
TAFA-2
TAFA-3
TAFA-4
TAFA-5
TAPA1
TAU
TB10
TB4X
TCF4
TDPX2
TER1
TETHERIN
T-FABP
TFRC2
THC6
THCYT3
THHL1
TIL. LPRS5
TIL4
TLR-4
TMSL8
TMSNB
TNFA
TNFRSF5
TNLG1A
TP
TRICKB
TRIM5alpha
TRIP-14
TSG-14
UNC93B
UNQ2541
VNRA
WAP3
WAP5
WBS
WFDC20A
X
ZTNFR9
ZRS
ZIF-1
zcyto18
ZC3H2
YAOS
WS
WHIM
WFIKKN
WFDC7
WFDC4
WFDC19
WBSCR8
VTNR
VSHK1
VPS30
VN
VISA
vig1
VEGP
VEGF
URK
UNQ643
UNQ5208
UNQ429
Unc-93B1
UNC93
UCRP
TYMSTR
TSPAN28
TRIM19
TRICK2B
TRAIL-R2
TPX1
TOLL
TNLG6A
TNF-alpha
TNFA1P2
TMSB4
TMSB15B
TLSF
TLC
TLBP
TIP3
TINAGRP
TIL
THES2
TGFBR5
TGF-beta1
TGB1
TFR1
TEM
TDD5
TCTP
TCGF
TC2
TBM
Tbeta15b
Tb15
TARG1
TARC
TAGL-like
tagl-beta
TAG7
T2K
T17287
SY15
SY14
SVAS
STRL22
ST38
SSI-3
SSI-1
SR-PSOX
SRCL
SRC1
SR-AII
SQT1
SPURT
SP-D
SPC1
SPAG11A
SPA2
SP-A1 gamma
SP-A1 beta
SOD
SMIM40
SMC-CF
sMAP
SLC
SKI2W
SKALP
SISd
SIP
SFTP1
SEMG
SCYQ4L2
SCYL4
SCYL3
SCYL2
SCYC1
SCYB7
SCYB6
SCYB2
SCYB14
SCYB11
SCYB10
SCYA4L2
SCYA4
SCYA25
SCYA24
SCYA22
SCYA18
SCYA13
SCM1B
SCM-1a
SCARA1
SCA31
SBP-1
SBBI67
SAVI
SAPK1c
SAG
S863-7
S5.7
S100beta
S100-alpha
S100
rsc786
RNSRP1
RNF94
RLR-3
RK
RJD2
RIG1
RGMC
RBPC2
RBP5
RARRES3
RANTES
RANKL
RAFTK
RAF3
RAF1
QLLK5208
PTMB4
PSP-D
PSP
PSCTK5
PSAP
PRX2
PROXY1
PRO1341
PRO0883
PRA
PR3
PPP4
PPP1R71
PPK
PPD2
PPARG2
PP8675
PP4
PNAS-107
PLTR
PLA2S
PLA2
PKK
PKB
PINCH-1
PI3K
PHID
PGRP-Ibeta
PGRP-Ialpha
PGRP
PGLYRPL
PGHS-2
PGDS
PF-4
PERF15
PEPI
PENKB
PDGFR-2
PDF
PD-1
PC
PBSF
PB
PAPIB
PAP IB
PAGA
PAEG
PACE
p91-PHOX
P8
p59Hck
p59 OASL
p55c-fgr
P500
p50
p48
p44-ERK1
p42-MAPK
p41mapk
p38
P2Y7
P29
p25
P24TI
p23
P14
p110gamma
OX4OL
ORM
OIASI
ODF
OBP
OB
OASLd
NSR2
NRAMP
NPYRL
NOXEF2
NOXEF1
NOS2A
NOH1
NOD2B
N-NOS
NKEF-B
NKEF-A
NICE2
NGN
NGALR2
NFKB-p105
NFKB3
NF-kB1
NFkappaB
NET45
NEM3
NEC-2
NEC1
NE
NCC4
NCC-2
NC28
NASG
NAF
muclin
mucin
MTTK
MTBT1
MSTP079
MSK8
MSFI
MRP8
MRP-6
MRP14
MRG
MPIF-2
MOX1
mob-1
MOATB
MMP-9
MMP-12
MLN70
MITA
MIP5
MIP-4a
MIP-3a
MIP-3
MIP-2g
MIP2B
MIP-2a
MIP1B1
MIP-1 delta
MIC-1
MGSA-a
MelG
MEC
ME
MDGF
MDA5
MCP-4
MCP-2
MCP-1
MCNAA
MBPD
MBP
MBN
MASP-2
MASP
MARC
MAPKK2
MAPKK1
MAPK2
LUCT
LTB4R1
LRP
LPTN
LPLUNC4
LPLUNC3
LPGDS
LOX1
LGMD1E
LF
LEUDEN
LETKI
LESTR
LEC
LD78-beta(1-70)
LD78BETA
LD78ALPHA
LCN7
LAG-2
L1AG
KOX-1
KOGS
KNG
KFLL827
KAL1
KA6
K88DSRBP
JNK-46
JNK21B1/2
JAK1B
ITRAF
I-TAC
ISGF-3
ISGF3
IRP2AD
IRF7B
IRF-7
[truncated: 5,887 more rows]
